# Supplementary material for: Effects of Genic Base Composition on Growth Rate in G+C-rich Genomes
Source: G3 (Bethesda). 2015 Apr 20;5(6):1247–52. doi: 10.1534/g3.115.016824 (PMC4478552; doi:10.1534/g3.115.016824)
Supplement: Supporting Information [file supp_g3.115.016824_TableS2.xls]

## Sheet: Caulobacter_crescentus
Supplementary Table S2. Fluorescence and absorbance readings of induced and uninduced cultures of Caulobacter crescentus.
			REPLICATE1				RELPICATE2				REPLICATE3
	Minutes after		Inudced		Uninduced		Inudced		Uninduced		Inudced		Uninduced
GFP construct ID	culture start	G+C%	Fluerescence	OD600	Fluorescence	OD600	Fluorescence	OD600	Fluorescence	OD600	Fluorescence	OD600	Fluorescence	OD600
40	0	46.8	73906	0.087	69465	0.086	68781	0.085	67053	0.088	71932	0.088	71138	0.088
40	28	46.8	69408	0.088	64026	0.1	66770	0.086	63750	0.103	69335	0.091	66761	0.1
40	88	46.8	84269	0.102	66652	0.128	82257	0.1	67410	0.132	83826	0.105	68935	0.121
40	148	46.8	103331	0.121	71161	0.157	101689	0.12	72603	0.17	104869	0.126	74343	0.152
40	208	46.8	125605	0.147	80528	0.209	127010	0.152	82940	0.222	131710	0.155	83065	0.197
40	268	46.8	164478	0.194	91781	0.269	164996	0.193	95062	0.288	163374	0.189	94609	0.256
40	328	46.8	189655	0.228	103864	0.314	188711	0.223	108669	0.336	197222	0.234	109699	0.31
40	388	46.8	220264	0.269	119631	0.365	213942	0.255	128177	0.395	235210	0.279	127198	0.358
40	448	46.8	266981	0.32	138692	0.394	256535	0.29	148794	0.442	297600	0.331	143836	0.39
40	508	46.8	311807	0.347	159321	0.437	294485	0.316	169170	0.463	356128	0.369	165005	0.417
40	568	46.8	359590	0.373	179571	0.46	345221	0.344	190033	0.501	421306	0.402	188033	0.439
55	0	51.6	71223	0.092	65746	0.093	72928	0.089	66878	0.092	67255	0.088	61854	0.089
55	28	51.6	67519	0.099	60076	0.108	66877	0.095	59531	0.107	65524	0.093	57954	0.105
55	88	51.6	85339	0.117	61197	0.136	83467	0.109	61493	0.132	82159	0.108	58642	0.133
55	148	51.6	105304	0.133	63100	0.167	103822	0.128	64730	0.163	101277	0.126	61298	0.163
55	208	51.6	131193	0.157	65845	0.206	128745	0.151	66487	0.199	128663	0.151	63988	0.2
55	268	51.6	170049	0.189	69129	0.254	166230	0.184	70789	0.248	166619	0.186	68652	0.251
55	328	51.6	200661	0.219	76360	0.303	196376	0.212	75507	0.295	194580	0.215	74254	0.299
55	388	51.6	234990	0.261	82645	0.353	230267	0.251	81564	0.344	225097	0.248	79738	0.35
55	448	51.6	276495	0.296	88309	0.399	264951	0.287	87846	0.388	265272	0.286	87482	0.395
55	508	51.6	321645	0.325	96492	0.43	311557	0.318	95521	0.423	297053	0.317	96068	0.426
55	568	51.6	362368	0.355	102492	0.46	353269	0.348	102174	0.45	338018	0.346	102833	0.454
100	0	40.4	72796	0.08	63560	0.077	68164	0.08	66103	0.084	67335	0.101	62921	0.101
100	28	40.4	63512	0.079	54928	0.081	58789	0.079	59317	0.088	63016	0.106	57979	0.118
100	88	40.4	60632	0.085	54489	0.088	57250	0.085	57580	0.096	70532	0.122	57785	0.138
100	148	40.4	59014	0.093	53394	0.1	56677	0.093	57142	0.108	77602	0.137	58703	0.164
100	208	40.4	57157	0.101	53003	0.113	56345	0.105	56032	0.132	87376	0.161	61018	0.211
100	268	40.4	56758	0.112	52794	0.132	54733	0.121	54896	0.16	102567	0.191	62881	0.271
100	328	40.4	57884	0.129	53458	0.166	55676	0.137	56232	0.191	112088	0.209	64080	0.3
100	388	40.4	57260	0.151	52974	0.204	54870	0.16	55650	0.23	120959	0.225	66226	0.319
100	448	40.4	57174	0.19	53603	0.259	54640	0.208	55527	0.281	129498	0.256	68717	0.365
100	508	40.4	56575	0.223	54187	0.313	55618	0.243	55786	0.337	139939	0.287	73177	0.409
100	568	40.4	57857	0.259	55140	0.355	55405	0.286	56253	0.379	152058	0.318	76034	0.435
106	0	41.6	69524	0.093	62765	0.098	68354	0.098	65435	0.1	65338	0.096	63123	0.102
106	28	41.6	61101	0.095	56549	0.11	61852	0.102	58184	0.114	61273	0.1	59071	0.115
106	88	41.6	65990	0.107	57195	0.136	69225	0.118	57906	0.134	68128	0.117	59223	0.142
106	148	41.6	73806	0.122	58764	0.164	75932	0.135	58657	0.158	75902	0.133	60205	0.171
106	208	41.6	84526	0.148	60786	0.206	87632	0.158	60872	0.201	87832	0.166	62221	0.219
106	268	41.6	93868	0.158	61426	0.254	105566	0.2	62348	0.249	99578	0.192	64764	0.277
106	328	41.6	100665	0.185	63222	0.278	111212	0.215	64121	0.27	108169	0.208	66028	0.3
106	388	41.6	112589	0.22	65561	0.321	121509	0.24	64512	0.298	117152	0.23	68570	0.341
106	448	41.6	117415	0.23	67649	0.353	133842	0.289	67152	0.337	126907	0.259	72500	0.406
106	508	41.6	122684	0.249	70710	0.382	144816	0.322	70147	0.385	135880	0.289	75328	0.442
106	568	41.6	134025	0.279	71571	0.404	156212	0.351	72554	0.418	146319	0.315	79710	0.476
156	0	40.5	69678	0.095	62900	0.096	64396	0.095	61008	0.099	64322	0.095	62834	0.097
156	28	40.5	60928	0.094	57028	0.104	59670	0.096	57080	0.108	59735	0.096	57981	0.106
156	88	40.5	64807	0.105	57108	0.119	63714	0.109	57239	0.124	63945	0.108	57271	0.119
156	148	40.5	69277	0.112	57636	0.138	68138	0.118	56761	0.135	68974	0.118	57237	0.138
156	208	40.5	74153	0.125	59175	0.161	74180	0.132	57384	0.165	73483	0.131	58594	0.165
156	268	40.5	79969	0.136	58471	0.187	79647	0.145	58221	0.19	79254	0.148	59069	0.187
156	328	40.5	83289	0.145	60717	0.198	84685	0.153	59469	0.204	84560	0.156	59246	0.204
156	388	40.5	88796	0.155	59918	0.224	88423	0.159	60357	0.225	89530	0.162	59955	0.23
156	448	40.5	93171	0.168	61361	0.251	92277	0.17	61903	0.26	92204	0.172	61468	0.259
156	508	40.5	97770	0.181	62514	0.274	96190	0.185	63813	0.291	95402	0.182	62131	0.29
156	568	40.5	104386	0.21	63229	0.296	101702	0.204	64587	0.324	100361	0.201	64047	0.316
178	0	46.9	73735	0.104	70871	0.104	70985	0.103	69205	0.106	71616	0.104	69110	0.105
178	28	46.9	69612	0.113	64862	0.122	69222	0.109	64474	0.125	69406	0.109	64456	0.122
178	88	46.9	81071	0.129	65512	0.142	81503	0.125	64614	0.152	79992	0.124	65240	0.144
178	148	46.9	95760	0.148	67002	0.165	91968	0.138	66021	0.17	92382	0.137	67290	0.165
178	208	46.9	115927	0.174	70870	0.208	108398	0.165	70924	0.212	107163	0.161	70359	0.208
178	268	46.9	138498	0.199	72428	0.221	130844	0.194	73762	0.255	130661	0.189	75104	0.239
178	328	46.9	158895	0.229	73505	0.246	143224	0.208	75293	0.277	145444	0.209	76665	0.265
178	388	46.9	175630	0.258	75892	0.275	154745	0.22	79053	0.323	158572	0.229	78878	0.299
178	448	46.9	202964	0.305	79134	0.309	170669	0.253	82436	0.355	174612	0.26	79299	0.303
178	508	46.9	231075	0.339	83897	0.34	185299	0.276	86309	0.38	188306	0.28	82373	0.315
178	568	46.9	261439	0.37	86528	0.36	201504	0.299	89264	0.4	201812	0.301	86085	0.335
211	0	52.9	75770	0.085	67599	0.089	75528	0.09	69312	0.091	70039	0.089	66566	0.089
211	28	52.9	63300	0.086	60656	0.096	64943	0.09	62795	0.098	63460	0.09	59238	0.096
211	88	52.9	65706	0.097	58997	0.113	67061	0.1	60741	0.112	66006	0.101	58572	0.11
211	148	52.9	71449	0.108	59087	0.129	72332	0.111	59999	0.13	71738	0.112	58532	0.124
211	208	52.9	80931	0.13	61037	0.169	80897	0.125	61616	0.163	81427	0.131	59783	0.164
211	268	52.9	90791	0.141	63066	0.203	92331	0.146	63008	0.188	93676	0.154	61561	0.192
211	328	52.9	98665	0.149	65098	0.243	103638	0.167	64693	0.222	104120	0.173	63166	0.228
211	388	52.9	109128	0.171	67030	0.291	111244	0.176	66381	0.263	115084	0.193	65050	0.28
211	448	52.9	130080	0.221	70482	0.333	126326	0.212	69718	0.315	132969	0.232	67364	0.314
211	508	52.9	147825	0.268	72642	0.364	144110	0.251	73432	0.357	146152	0.264	71536	0.346
211	568	52.9	168129	0.303	77471	0.412	165636	0.297	75820	0.387	163228	0.297	75520	0.388
226	0	46.6	72462	0.086	67612	0.088	69168	0.087	65598	0.089	69852	0.088	64189	0.087
226	28	46.6	66063	0.087	60645	0.1	65996	0.087	60001	0.1	66108	0.096	59065	0.099
226	88	46.6	76642	0.098	61819	0.124	76849	0.101	61524	0.126	76424	0.107	60458	0.123
226	148	46.6	91838	0.113	64025	0.145	91555	0.116	63755	0.153	93387	0.122	62934	0.158
226	208	46.6	109230	0.13	67883	0.192	108930	0.138	66651	0.185	112077	0.143	66875	0.202
226	268	46.6	130503	0.153	72620	0.242	135057	0.166	70910	0.247	137200	0.172	69585	0.249
226	328	46.6	146997	0.175	75587	0.281	150660	0.188	74215	0.28	152375	0.193	73587	0.285
226	388	46.6	161254	0.19	82139	0.354	172215	0.215	79583	0.325	171238	0.213	78226	0.326
226	448	46.6	185037	0.229	85879	0.374	185246	0.238	85575	0.376	194423	0.251	85214	0.377
226	508	46.6	210935	0.271	93871	0.408	208262	0.275	92319	0.41	212078	0.279	92882	0.43
226	568	46.6	238570	0.306	100127	0.435	227313	0.3	99220	0.45	234163	0.31	99746	0.455
245	0	51.7	69231	0.091	67345	0.097	69235	0.09	66770	0.094	71439	0.094	68567	0.094
245	28	51.7	65723	0.098	62268	0.113	64448	0.095	61632	0.11	66070	0.097	62468	0.109
245	88	51.7	78050	0.117	62529	0.143	77007	0.114	62303	0.14	77683	0.116	62023	0.133
245	148	51.7	93836	0.137	64504	0.178	93747	0.133	64289	0.166	93543	0.135	63671	0.165
245	208	51.7	121147	0.177	69287	0.234	121700	0.172	67928	0.218	115000	0.164	67851	0.212
245	268	51.7	156466	0.215	74331	0.311	153625	0.204	72238	0.271	149341	0.202	71158	0.269
245	328	51.7	174593	0.226	79465	0.347	175394	0.233	75894	0.315	173334	0.227	75036	0.307
245	388	51.7	185893	0.237	83391	0.401	204307	0.269	81625	0.377	197734	0.255	79310	0.35
245	448	51.7	233583	0.299	91685	0.446	235809	0.315	88109	0.415	226191	0.294	85265	0.398
245	508	51.7	270364	0.343	97860	0.471	263477	0.341	95315	0.449	257479	0.326	92317	0.444
245	568	51.7	311230	0.378	103239	0.497	301785	0.374	100076	0.473	292133	0.356	97681	0.472
253	0	51.5	69162	0.087	65199	0.091	69500	0.086	65805	0.09	65936	0.087	64852	0.091
253	28	51.5	59565	0.089	57950	0.101	59214	0.088	57083	0.1	59566	0.09	58841	0.102
253	88	51.5	59702	0.102	56350	0.12	60143	0.101	56535	0.115	60637	0.104	57550	0.124
253	148	51.5	62725	0.118	57054	0.147	63499	0.117	57067	0.142	64380	0.119	56986	0.15
253	208	51.5	69191	0.151	58227	0.193	68673	0.139	57673	0.177	69312	0.145	58959	0.207
253	268	51.5	74611	0.161	59581	0.252	75347	0.158	59072	0.227	76537	0.178	60457	0.252
253	328	51.5	81065	0.19	60971	0.291	82139	0.185	60820	0.264	84100	0.203	61772	0.291
253	388	51.5	89421	0.228	63547	0.323	88589	0.214	61951	0.29	90303	0.234	63654	0.344
253	448	51.5	97697	0.271	65272	0.387	100010	0.274	63342	0.35	98476	0.279	65784	0.4
253	508	51.5	106117	0.301	68107	0.44	110360	0.32	66637	0.4	107026	0.307	69522	0.431
253	568	51.5	117840	0.333	71555	0.477	123224	0.356	69223	0.44	116694	0.34	71000	0.461
control	0	NA	62979	0.1	59453	0.104	62244	0.101	59988	0.105	62219	0.101	59944	0.105
control	28	NA	56564	0.104	53052	0.119	56946	0.105	55601	0.119	55654	0.105	55011	0.121
control	88	NA	55593	0.125	51326	0.144	55417	0.122	53929	0.144	55153	0.121	54067	0.143
control	148	NA	56147	0.14	52472	0.168	54964	0.138	53432	0.169	54197	0.137	53758	0.166
control	208	NA	55626	0.162	53166	0.208	55239	0.168	53774	0.211	54238	0.161	54273	0.201
control	268	NA	54698	0.202	51997	0.249	55270	0.2	53340	0.253	53794	0.193	54228	0.254
control	328	NA	55178	0.218	52896	0.268	55108	0.215	54001	0.269	54426	0.205	54643	0.275
control	388	NA	55092	0.238	53687	0.3	55082	0.238	54304	0.308	54154	0.224	55592	0.306
control	448	NA	55169	0.27	53478	0.331	54570	0.265	54492	0.334	53830	0.249	54742	0.341
control	508	NA	54534	0.284	54052	0.361	55307	0.285	55178	0.355	53942	0.264	56094	0.378
control	568	NA	54977	0.303	53806	0.383	55018	0.305	55953	0.378	53348	0.28	56794	0.407
