# Supplementary material for: Effects of Genic Base Composition on Growth Rate in G+C-rich Genomes
Source: G3 (Bethesda). 2015 Apr 20;5(6):1247–52. doi: 10.1534/g3.115.016824 (PMC4478552; doi:10.1534/g3.115.016824)
Supplement: Supporting Information [file supp_g3.115.016824_TableS3.xlsx]

## Sheet: Sheet1
Supplementary Table S3. Fluorescence and absorbance readings of induced and uninduced cultures of Pseudomonas aeruginosa.
			REPLICATE1				RELPICATE2				REPLICATE3
	Minutes after		Inudced		Uninduced		Inudced		Uninduced		Inudced		Uninduced
GFP construct ID	culture start	G+C%	Fluorescence	OD600	Fluorescence	OD600	Fluorescence	OD600	Fluorescence	OD600	Fluorescence	OD600	Fluorescence	OD600
8	0	53.7	352755	0.084	356884	0.082	347839	0.081	359443	0.088	358786	0.077	335196	0.077
8	60	53.7	374072	0.186	346509	0.204	379191	0.198	349397	0.213	380065	0.189	324813	0.17
8	120	53.7	545304	0.411	346498	0.428	563903	0.422	347341	0.443	535016	0.402	331973	0.406
8	180	53.7	861465	0.536	353196	0.557	876772	0.541	351459	0.565	822279	0.527	342859	0.517
8	240	53.7	1412870	0.697	378060	0.709	1403320	0.69	371705	0.717	1305303	0.665	367538	0.621
40	0	46.8	446818	0.063	474605	0.064	457982	0.062	474622	0.066	470595	0.063	481867	0.067
40	60	46.8	679739	0.104	519860	0.129	683474	0.103	514465	0.131	713931	0.107	524216	0.135
40	120	46.8	2250588	0.288	675503	0.374	2310234	0.301	666330	0.354	2274391	0.303	687413	0.382
40	180	46.8	5114769	0.498	1019422	0.529	5213658	0.495	1037062	0.513	5214382	0.506	1046030	0.535
40	240	46.8	10968588	0.644	1539429	0.671	10944565	0.638	1558277	0.64	10833821	0.657	1573799	0.682
55	0	51.6	361719	0.07	365654	0.068	367289	0.07	367529	0.069	363374	0.067	366934	0.073
55	60	51.6	371530	0.136	354320	0.139	380571	0.14	356308	0.142	377300	0.133	355523	0.148
55	120	51.6	504210	0.367	350611	0.374	508382	0.378	349239	0.376	509416	0.36	347525	0.378
55	180	51.6	748451	0.513	351747	0.506	742284	0.51	348571	0.507	743321	0.492	346356	0.513
55	240	51.6	1151349	0.632	362873	0.628	1112344	0.622	356363	0.638	1118099	0.608	360183	0.652
100	0	40.4	354949	0.073	370931	0.069	361902	0.063	368384	0.068	369670	0.065	364675	0.067
100	60	40.4	365659	0.133	360217	0.129	374234	0.123	358897	0.134	379749	0.123	354414	0.13
100	120	40.4	484648	0.339	354151	0.357	493854	0.349	353777	0.357	498957	0.349	348501	0.346
100	180	40.4	717903	0.478	355062	0.496	714382	0.489	353509	0.496	712603	0.495	348824	0.488
100	240	40.4	1102313	0.594	368476	0.623	1079615	0.61	368526	0.625	1060868	0.614	365316	0.624
106	0	41.6	359369	0.09	362044	0.089	363426	0.079	366023	0.084	364638	0.079	361636	0.086
106	60	41.6	340663	0.188	350070	0.192	347599	0.179	354255	0.186	347218	0.175	349002	0.191
106	120	41.6	331987	0.43	339579	0.429	341122	0.421	345360	0.418	342571	0.414	341073	0.425
106	180	41.6	322712	0.531	326646	0.529	330883	0.521	329309	0.528	332918	0.517	325286	0.524
106	240	41.6	317500	0.648	313995	0.644	327104	0.635	314883	0.646	324360	0.628	308954	0.651
156	0	40.5	374353	0.071	383704	0.085	390483	0.077	388084	0.079	389390	0.078	390908	0.086
156	60	40.5	440779	0.136	377622	0.172	473018	0.155	383364	0.166	480106	0.159	383611	0.175
156	120	40.5	968931	0.358	403301	0.405	1060513	0.389	407831	0.397	1085426	0.392	410600	0.405
156	180	40.5	1998949	0.499	472676	0.521	2152298	0.526	471942	0.515	2154105	0.528	481233	0.511
156	240	40.5	3469035	0.607	562139	0.642	3678451	0.636	553190	0.631	3650399	0.639	566871	0.627
172	0	47.5	370622	0.063	379792	0.062	371934	0.06	381061	0.067	378511	0.064	379738	0.064
172	60	47.5	355059	0.125	367263	0.116	361206	0.114	370146	0.127	366829	0.115	367995	0.122
172	120	47.5	379366	0.347	388332	0.335	385179	0.34	391327	0.343	387785	0.337	391718	0.339
172	180	47.5	489860	0.493	475646	0.467	485035	0.476	486379	0.474	474256	0.474	490296	0.468
172	240	47.5	692006	0.628	618608	0.581	657728	0.594	635384	0.592	623917	0.591	650883	0.594
178	0	46.9	360658	0.064	370785	0.066	370292	0.065	369541	0.066	363523	0.071	363163	0.066
178	60	46.9	367621	0.122	357153	0.131	377639	0.124	359035	0.128	375774	0.129	353792	0.13
178	120	46.9	483913	0.306	355110	0.347	497938	0.335	354297	0.341	495765	0.335	350685	0.345
178	180	46.9	716641	0.451	357247	0.488	719848	0.479	355797	0.479	712071	0.47	353148	0.478
178	240	46.9	1064136	0.56	363619	0.606	1045005	0.591	359821	0.595	1037862	0.585	359139	0.592
211	0	52.9	370827	0.065	370403	0.063	370488	0.067	376278	0.066	378982	0.067	371695	0.065
211	60	52.9	397991	0.109	359933	0.106	397710	0.113	365426	0.114	400911	0.11	361256	0.113
211	120	52.9	606128	0.284	361128	0.309	635604	0.314	364754	0.32	612216	0.31	359945	0.317
211	180	52.9	1121804	0.447	380553	0.464	1138265	0.474	385542	0.474	1030347	0.472	379817	0.476
211	240	52.9	1998063	0.562	421453	0.588	2020530	0.592	417337	0.592	1772992	0.59	414575	0.603
226	0	46.6	449408	0.075	450185	0.074	442465	0.087	460466	0.078	459732	0.078	454775	0.08
226	60	46.6	701298	0.139	463974	0.155	688744	0.15	469743	0.163	723862	0.145	470389	0.166
226	120	46.6	2471305	0.346	604661	0.379	2332906	0.356	608354	0.385	2477285	0.353	620567	0.389
226	180	46.6	6165854	0.518	947758	0.508	5627900	0.52	943278	0.519	5908179	0.516	963458	0.509
226	240	46.6	11280220	0.65	1363214	0.633	10302579	0.641	1341157	0.647	10684039	0.632	1375785	0.64
245	0	51.7	363995	0.061	378878	0.078	367107	0.063	373803	0.067	375279	0.064	365519	0.065
245	60	51.7	364862	0.103	362620	0.135	374513	0.107	359325	0.116	381495	0.108	354635	0.115
245	120	51.7	470458	0.295	352429	0.313	482662	0.301	354768	0.312	489756	0.3	350147	0.309
245	180	51.7	689578	0.451	354013	0.464	704950	0.452	356971	0.462	703745	0.452	353074	0.449
245	240	51.7	1027824	0.569	400839	0.612	1047901	0.574	374694	0.595	1045279	0.572	367403	0.57
control	0	NA	302628	0.069	305718	0.07	307202	0.064	299095	0.076	306024	0.061	301065	0.07
control	60	NA	291585	0.135	297197	0.153	296074	0.128	294402	0.154	294587	0.125	294888	0.149
control	120	NA	305611	0.319	308068	0.347	309749	0.31	303730	0.344	311540	0.305	306285	0.34
control	180	NA	355051	0.536	330798	0.551	354534	0.528	328874	0.551	357152	0.525	331835	0.552
control	240	NA	434739	0.669	377480	0.678	433673	0.67	376896	0.674	435154	0.668	381883	0.676
